# Supplementary material for: Evaluation of Short-Season Soybean Genotypes for Resistance and Partial Resistance to Phytophthora sojae
Source: Int J Mol Sci. 2023 Mar 23;24(7):6027. doi: 10.3390/ijms24076027 (PMC10093987; doi:10.3390/ijms24076027)
Supplement: Supplementary file 1 [file ijms-24-06027-s001.zip]

Archive with 1 entries (1 files):
- ijms-2133736-supplementary.pdf
